# Supplementary material for: Hardy-Weinberg Equilibrium in the Large Scale Genomic Sequencing Era
Source: Front Genet. 2020 Mar 13;11:210. doi: 10.3389/fgene.2020.00210 (PMC7083100; doi:10.3389/fgene.2020.00210)
Supplement: TABLE S1 — Dataset of variants deviating from Hardy-Weinberg Equilibrium due to heterozygote excess (HetExc). [file Data_Sheet_1.xlsx]

## Sheet: Supplementary Table 1
variant_id	rsid	csq	canonical_transcript	gdit_gene_name	hgvsp	hgvsc	pop	ac	an	an_ratio	af	het	exp_het	hom	exp_hom	hwe_p_value	ab_mid_ratio	omim	Inheritance_pattern	phenotype	clinvar	clinvar_significance	possible_hom_ab>09	possible_hom_ab>08	het_ac_proportion	ab_adjusted_het	ab_adjusted_hom	ab_adjusted_hwe_p_value	ab_adjusted_balance	gnomad_v3_variant_id	gnomad_v3_ac	gnomad_v3_an	gnomad_v3_an_ratio	gnomad_v3_af	gnomad_v3_het	gnomad_v3_exp_het	gnomad_v3_hom	gnomad_v3_exp_hom	gnomad_v3_hwe_p_value	gnomad_v3_balance	gnomad_v3_filters	gnomad_v3_ab_mid_ratio	gnomad_v3_possible_hom_ab>09	gnomad_v3_possible_hom_ab>08	gnomad_v3_het_ac_proportion	gnomad_v3_ab_adjusted_het	gnomad_v3_ab_adjusted_hom	gnomad_v3_ab_adjusted_hwe_p_value	gnomad_v3_ab_adjusted_balance
22-43089470-T-C	rs28915383	missense_variant	ENST00000401850	A4GALT	p.Gln163Arg	c.488A>G	AFR	1046	24802	0.993113	0.042174	1022	1001.89	12	22.057	0.0222195	0.744435	Y		NOR polyagglutination syndrome, 111400 (3)	N		0	1	0.911686	1021	13	0.0393682	-	22-42693464-T-C	1779	42016	0.998384	0.042341	1725	1703.68	27	37.6623	0.0670351	-	PASS	0.552792	0	4	0.953566	1721	31	0.251766	-
6-44278185-C-T	rs78410483	splice_region_variant	ENST00000244571	AARS2		c.750-5G>A	AFR	591	24956	0.999279	0.0236817	589	577.004	1	6.99794	0.00817067	0.699225	Y	AR	Combined oxidative phosphorylation deficiency 8, 614096 (3), Autosomal recessive, Leukoencephalopathy, progressive, with ovarian failure, 615889 (3), Autosomal recessive	Y	Benign	0	0	0.914596	589	1	0.00817067	-	6-44310448-C-T	987	42028	0.998669	0.0234843	969	963.821	9	11.5895	0.498123	-	PASS	0.573111	0	1	0.951866	968	10	0.706978	-
9-107547872-C-T	rs61741359	synonymous_variant	ENST00000374736	ABCA1	c.6450G>A(p.=)	c.6450G>A	AFR	977	24956	0.999279	0.0391489	957	938.752	10	19.1242	0.0271463	0.707182	Y	AR	HDL deficiency, type 2, 604091 (3), Tangier disease, 205400 (3), Autosomal recessive	Y	Likely_benign	0	1	0.881215	956	11	0.0491379	-	9-104785591-C-T	1538	42012	0.998289	0.0366086	1496	1481.7	21	28.152	0.186581	-	PASS	0.541004	0	3	0.951049	1493	24	0.464078	-
14-74759248-C-A	rs115783644	splice_region_variant	ENST00000356924	ABCD4		c.1028+6G>T	AFR	680	24896	0.996877	0.0273136	674	661.427	3	9.28663	0.0218862	0.644414	Y	AR	Methylmalonic aciduria and homocystinuria, cblJ type, 614857 (3), Autosomal recessive	Y	Benign	0	0	0.922025	674	3	0.0218862	-	14-74292545-C-A	1115	42034	0.998812	0.0265261	1099	1085.42	8	14.7883	0.0704214	-	PASS	0.555268	0	1	0.94987	1098	9	0.123979	-
2-44071736-C-G	rs142250628	missense_variant	ENST00000272286	ABCG8	p.Leu52Val	c.154C>G	AFR	548	24954	0.999199	0.0219604	546	535.966	1	6.01715	0.0267253	0.603448	Y	AR	Sitosterolemia, 210250 (3), Autosomal recessive	N		0	0	0.943005	546	1	0.0267253	-	2-43844597-C-G	843	42028	0.998669	0.0200581	827	826.091	8	8.45447	0.929732	-	PASS	0.575898	0	2	0.962747	825	10	0.539993	+
16-67692172-C-T	rs147189192	missense_variant	ENST00000393919	ACD	p.Gly394Glu	c.1181G>A	AFR	530	24906	0.997277	0.02128	528	518.722	1	5.6392	0.0387486	0.69352				Y	Benign	0	0	0.931217	528	1	0.0387486	-	16-67658269-C-T	895	42004	0.998099	0.0213075	887	875.93	4	9.5351	0.055987	-	PASS	0.555789	0	0	0.939619	887	4	0.055987	-
4-7774685-C-T	rs115587641	synonymous_variant	ENST00000420658	AFAP1	c.2115G>A(p.=)	c.2115G>A	AFR	423	24964	0.9996	0.0169444	423	415.833	0	3.58374	0.0405411	0.61674				N		0	0	0.931718	423	0	0.0405411	-	4-7772958-C-T	683	42058	0.999382	0.0162395	677	671.908	3	5.54578	0.329915	-	PASS	0.545455	0	0	0.948179	677	3	0.329915	-
17-55194242-G-A	rs116339701	synonymous_variant	ENST00000337714	AKAP1	c.2454G>A(p.=)	c.2454G>A	AFR	843	24968	0.99976	0.0337632	829	814.538	7	14.2312	0.0458334	0.730526				N		0	0	0.872632	829	7	0.0458334	-	17-57116881-G-A	1376	42034	0.998812	0.0327354	1336	1330.96	20	22.522	0.624062	-	PASS	0.55331	0	1	0.93166	1335	21	0.785526	-
17-79857137-C-G	rs74006125	missense_variant	ENST00000357385	ANAPC11	p.Ser43Arg	c.129C>G	AFR	523	24848	0.994955	0.021048	521	511.992	1	5.50404	0.0365625	0.587276				N		0	0	0.85832	521	1	0.0365625	-	17-81899261-C-G	831	42046	0.999097	0.0197641	823	814.576	4	8.21197	0.129397	-	PASS	0.568337	0	0	0.939498	823	4	0.129397	-
10-27382639-T-C	rs79092403	missense_variant	ENST00000376087	ANKRD26	p.Asn111Ser	c.332A>G	AFR	702	24228	0.970129	0.0289747	696	681.66	3	10.1701	0.011586	0.749367	Y	AD	Thrombocytopenia 2, 188000 (3), Autosomal dominant	Y	Likely_benign	0	1	0.881013	695	4	0.0426279	-	10-27093710-T-C	1151	42058	0.999382	0.027367	1127	1119.5	12	15.7497	0.399751	-	PASS	0.551667	0	3	0.940735	1124	15	0.948597	-
11-22281202-A-G	rs35843353	synonymous_variant	ENST00000324559	ANO5	c.1545A>G(p.=)	c.1545A>G	AFR	528	24964	0.9996	0.0211505	526	516.833	1	5.58372	0.0377826	0.750436	Y	AR,AD	Gnathodiaphyseal dysplasia, 166260 (3), Autosomal dominant, Miyoshi muscular dystrophy 3, 613319 (3), Autosomal recessive, Muscular dystrophy, limb-girdle, type 2L, 611307 (3), Autosomal recessive	Y	Benign/Likely_benign	0	0	0.91958	526	1	0.0377826	-	11-22259656-A-G	928	42018	0.998432	0.0220858	916	907.504	6	10.2478	0.174264	-	PASS	0.524793	0	0	0.94824	916	6	0.174264	-
3-57283526-C-G	rs61735096	missense_variant	ENST00000288266	APPL1	p.Asp334Glu	c.1002C>G	AFR	874	24836	0.994474	0.0351909	864	843.243	5	15.3784	0.00268887	0.639738				N		0	1	0.948408	863	6	0.00960342	-	3-57249498-C-G	1436	41988	0.997719	0.0342002	1404	1386.89	16	24.5558	0.067124	-	PASS	0.556988	0	4	0.957055	1400	20	0.375691	-
14-75139567-G-A	rs115323530	synonymous_variant	ENST00000356357	AREL1	c.1389C>T(p.=)	c.1389C>T	AFR	674	24190	0.968607	0.0278628	668	655.221	3	9.38975	0.0223566	0.744154				N		0	0	0.92011	668	3	0.0223566	-	14-74672864-G-A	1159	41974	0.997386	0.0276123	1137	1127	11	16.0013	0.22132	-	PASS	0.558313	0	0	0.942786	1137	11	0.22132	-
19-7527146-G-C	rs146371166	missense_variant	ENST00000359920	ARHGEF18	p.Arg666Pro	c.1997G>C	FIN	426	25098	0.998965	0.0169735	426	418.769	0	3.61535	0.0413984	0.667897	Y	AR	Retinitis pigmentosa 78, 617433 (3), Autosomal recessive	N		0	0	0.787431	426	0	0.0413984	-	19-7462260-G-C	196	10484	0.999619	0.0186952	194	192.336	1	1.83213	0.852275	-	PASS	0.606335	0	0	0.877828	194	1	0.852275	-
14-21546437-A-G	rs76583285	splice_region_variant	ENST00000298694	ARHGEF40		c.2130+6A>G	AFR	650	24938	0.998559	0.0260646	644	633.058	3	8.47101	0.0413295	0.624332				N		0	0	0.86443	644	3	0.0413295	-	14-21078278-A-G	1067	42018	0.998432	0.0253939	1055	1039.9	6	13.5476	0.0298449	-	PASS	0.550133	0	1	0.938612	1054	7	0.0592567	-
2-232156062-C-T	rs114592321	splice_region_variant	ENST00000349938	ARMC9		c.1627-4C>T	AFR	973	24960	0.999439	0.0389824	955	935.07	9	18.9649	0.0138676	0.695611	Y	AR	Joubert syndrome 30, 617622 (3), Autosomal recessive	N		0	1	0.913876	954	10	0.02664	-	2-231291349-C-T	1661	42000	0.998004	0.0395476	1599	1595.31	31	32.8443	0.820465	-	PASS	0.554152	0	3	0.963834	1596	34	0.820851	+
12-50474409-A-G	rs115122265	missense_variant	ENST00000228468	ASIC1	p.His445Arg	c.1334A>G	AFR	600	24962	0.99952	0.0240365	598	585.578	1	7.21096	0.00893915	0.666667				N		0	0	0.944708	598	1	0.00893915	-	12-50080626-A-G	1006	42028	0.998669	0.0239364	986	981.92	10	12.04	0.605254	-	PASS	0.551789	0	1	0.933712	985	11	0.824783	-
18-31325803-A-G	rs75411012	synonymous_variant	ENST00000269197	ASXL3	c.5991A>G(p.=)	c.5991A>G	AFR	595	24184	0.968367	0.024603	591	580.361	2	7.31941	0.0283218	0.739812	Y		Bainbridge-Ropers syndrome, 615485 (3)	N		0	0	0.930709	591	2	0.0283218	-	18-33745839-A-G	985	42018	0.998432	0.0234423	973	961.909	6	11.5453	0.112975	-	PASS	0.541383	0	3	0.954858	970	9	0.498568	-
17-63530153-G-T	rs79732150	missense_variant	ENST00000307078	AXIN2	p.Ala761Asp	c.2282C>A	AFR	522	24972	0.99992	0.0209034	520	511.088	1	5.45579	0.0359439	0.731183	Y	AD	Oligodontia-colorectal cancer syndrome, 608615 (3), Autosomal dominant	Y	Benign/Likely_benign	0	0	0.9319	520	1	0.0359439	-	17-65534035-G-T	868	42060	0.99943	0.0206372	858	850.087	5	8.95654	0.199401	-	PASS	0.579356	0	2	0.953333	856	7	0.551331	-
6-32942410-C-T	rs115120098	synonymous_variant	ENST00000395289	BRD2	c.201C>T(p.=)	c.201C>T	AFR	443	24962	0.99952	0.017747	443	435.138	0	3.93096	0.0264104	0.705986				N		0	0	0.782686	443	0	0.0264104	-	6-32974633-C-T	714	42032	0.998764	0.0169871	704	701.871	5	6.06438	0.756252	-	PASS	0.581047	0	1	0.883312	703	6	0.918354	-
12-8212375-A-G	rs11567806	missense_variant	ENST00000307637	C3AR1	p.Val136Ala	c.407T>C	AFR	468	24956	0.999279	0.018753	468	459.224	0	4.3882	0.0184991	0.754717				N		0	0	0.884688	468	0	0.0184991	-	12-8059779-A-G	734	42030	0.998717	0.0174637	724	721.182	5	6.40918	0.763911	-	PASS	0.570142	0	1	0.934194	723	6	0.919522	-
22-37906417-G-A	rs118054868	synonymous_variant	ENST00000403299	CARD10	c.711C>T(p.=)	c.711C>T	EAS	437	19932	0.998897	0.0219245	437	427.419	0	4.79051	0.0123165	0.61039				N		0	0	0.945887	437	0	0.0123165	-	22-37510410-G-A	80	3134	1	0.0255265	80	77.9579	0	1.02106	0.445007	-	PASS	0.607143	0	0	0.952381	80	0	0.445007	-
3-42751241-C-A	rs73829276	missense_variant	ENST00000310232	CCDC13	p.Lys641Asn	c.1923G>T	AFR	1069	24952	0.999119	0.0428423	1045	1023.2	12	22.8992	0.0136513	0.690579				N		0	0	0.906331	1045	12	0.0136513	-	3-42709749-C-A	1690	42034	0.998812	0.0402055	1638	1622.05	26	33.9737	0.165619	-	PASS	0.556456	0	3	0.950667	1635	29	0.396517	-
7-45104157-G-A	rs73694268	synonymous_variant	ENST00000381112	CCM2	c.447G>A(p.=)	c.447G>A	AFR	873	24932	0.998318	0.0350152	859	842.432	7	15.2842	0.0198204	0.658537	Y	AD	Cerebral cavernous malformations-2, 603284 (3), Autosomal dominant	Y	Benign	0	0	0.915778	859	7	0.0198204	-	7-45064558-G-A	1491	42002	0.998052	0.0354983	1439	1438.07	26	26.464	0.95976	-	PASS	0.549033	0	3	0.964477	1436	29	0.580085	+
6-47591941-A-G	rs116754410	missense_variant	ENST00000359314	CD2AP	p.Lys633Arg	c.1898A>G	AFR	706	24948	0.998959	0.0282989	698	686.021	4	9.9895	0.0407666	0.634817	Y		Glomerulosclerosis, focal segmental, 3, 607832 (3)	Y	Likely_benign	0	0	0.91481	698	4	0.0407666	-	6-47624205-A-G	1112	42032	0.998764	0.026456	1084	1082.58	14	14.7096	0.946589	-	PASS	0.534081	0	2	0.938528	1082	16	0.639614	+
6-47501391-A-G	rs7749045	synonymous_variant	ENST00000359314	CD2AP	c.219A>G(p.=)	c.219A>G	AFR	709	24964	0.9996	0.0284009	701	688.864	4	10.0681	0.0413927	0.672324	Y		Glomerulosclerosis, focal segmental, 3, 607832 (3)	Y	Likely_benign	0	0	0.915144	701	4	0.0413927	-	6-47533655-A-G	1112	42048	0.999145	0.026446	1086	1082.59	13	14.704	0.737635	-	PASS	0.562069	0	2	0.938634	1084	15	0.84093	+
7-117199644-ATCT-A	rs1801178	inframe_deletion	ENST00000003084	CFTR	p.Phe508del	c.1521_1523delCTT	NFE	1598	129034	0.998669	0.0123843	1596	1578.21	1	9.89508	0.000777731	0.73238	Y	AR	Congenital bilateral absence of vas deferens, 277180 (3), Autosomal recessive, Cystic fibrosis, 219700 (3), Autosomal recessive, Sweat chloride elevation without CF (3)	Y	Pathogenic	0	0	0.788148	1596	1	0.000777731	-	7-117559590-ATCT-A	929	64514	0.9987	0.0144	921	915.622	4	6.68879	0.376394	-	PASS	0.585601	1	2	0.813604	919	6	0.921839	-
6-87795546-T-C	rs139810378	synonymous_variant	ENST00000369582	CGA	c.279A>G(p.=)	c.279A>G	FIN	550	25048	0.996975	0.0219578	548	537.923	1	6.03841	0.0270092	0.643594				N		0	0	0.80826	548	1	0.0270092	-	6-87085828-T-C	223	10448	0.996186	0.0213438	213	218.24	5	2.37983	0.0591782	+	PASS	0.543651	0	1	0.848606	212	6	0.0207116	+
1-151509271-G-A	rs77669070	synonymous_variant	ENST00000271636	CGN	c.3372G>A(p.=)	c.3372G>A	AFR	465	24966	0.99968	0.0186253	465	456.339	0	4.33039	0.0178031	0.693837				N		0	0	0.924453	465	0	0.0178031	-	1-151536795-G-A	742	42020	0.998479	0.0176583	732	728.898	5	6.55121	0.6187	-	PASS	0.57199	0	0	0.959371	732	5	0.6187	-
20-40040825-C-G	rs61292917	missense_variant	ENST00000373233	CHD6	p.Glu2404Gln	c.7210G>C	AFR	978	24972	0.99992	0.0391639	956	939.698	11	19.1511	0.0490722	0.669084				N		0	0	0.866727	956	11	0.0490722	-	20-41412185-C-G	1548	42030	0.998717	0.0368308	1514	1490.99	17	28.5071	0.0219409	-	PASS	0.541004	0	0	0.928834	1514	17	0.0219409	-
2-101012060-A-G	rs4149520	synonymous_variant	ENST00000264249	CHST10	c.444T>C(p.=)	c.444T>C	EAS	400	19948	0.999699	0.0200521	400	391.979	0	4.01043	0.0274764	0.736342				N		0	0	0.952381	400	0	0.0274764	-	2-100395598-A-G	57	3134	1	0.0181876	55	55.9633	1	0.518347	0.247459	+	PASS	0.609375	0	0	0.859375	55	1	0.247459	+
12-106633348-G-A	rs116750571	synonymous_variant	ENST00000378026	CKAP4	c.1263C>T(p.=)	c.1263C>T	AFR	680	24922	0.997918	0.0272851	674	661.446	3	9.27694	0.0218469	0.672627				N		0	0	0.929655	674	3	0.0218469	-	12-106239570-G-A	1205	42042	0.999002	0.0286618	1181	1170.46	12	17.2687	0.193229	-	PASS	0.55	0	2	0.953958	1179	14	0.496647	-
16-66670308-T-G	rs3816412	splice_region_variant	ENST00000330687	CMTM4	c.363A>C(p.=)	c.363A>C	EAS	488	19950	0.9998	0.0244612	486	476.063	1	5.96852	0.0257392	0.590826				N		0	0	0.891743	486	1	0.0257392	-	16-66636405-T-G	68	3130	0.998724	0.0217252	66	66.5227	1	0.738658	0.344061	+	PASS	0.623529	1	1	0.785714	65	2	0.10399	+
3-130286067-A-G	rs145020873	missense_variant	ENST00000358511	COL6A6	p.Ile602Val	c.1804A>G	EAS	403	19430	0.97374	0.0207411	403	394.641	0	4.17934	0.0161361	0.644706				N		0	0	0.950472	403	0	0.0161361	-	3-130567223-A-G	70	3128	0.998086	0.0223785	70	68.4335	0	0.783248	0.773003	-	PASS	0.556818	0	0	0.795455	70	0	0.773003	-
11-118765081-C-T	rs2230320	synonymous_variant	ENST00000292174	CXCR5	c.828C>T(p.=)	c.828C>T	AFR	724	24954	0.999199	0.0290134	720	702.994	2	10.5028	0.00288648	0.705063				N		0	0	0.913706	720	2	0.00288648	-	11-118894372-C-T	1246	42040	0.998954	0.0296384	1220	1209.07	13	18.4647	0.207382	-	PASS	0.57	0	3	0.942813	1217	16	0.590271	-
3-137881029-C-T	rs34889464	missense_variant	ENST00000260803	DBR1	p.Gly446Asp	c.1337G>A	AFR	791	24970	0.99984	0.031678	779	765.943	6	12.5287	0.0480314	0.698647				N		0	0	0.95818	779	6	0.0480314	-	3-138162187-C-T	1314	42038	0.998907	0.0312574	1268	1272.93	23	20.5361	0.530934	+	PASS	0.534813	0	3	0.970161	1265	26	0.1908	+
10-486824-G-A	rs146235358	synonymous_variant	ENST00000280886	DIP2C	c.381C>T(p.=)	c.381C>T	ASJ	290	10324	0.995564	0.0280899	290	281.854	0	4.07303	0.0274615	0.524638				N		0	0	0.847953	290	0	0.0274615	-	10-440884-G-A	106	3322	0.999398	0.0319085	106	102.618	0	1.69115	0.321998	-	PASS	0.675	0	0	0.883333	106	0	0.321998	-
1-223176689-A-G	rs73130656	synonymous_variant	ENST00000284476	DISP1	c.1950A>G(p.=)	c.1950A>G	AFR	541	24950	0.999039	0.0216834	539	529.269	1	5.86535	0.0250762	0.781967				Y	Benign	0	0	0.883607	539	1	0.0250762	-	1-223003347-A-G	925	42044	0.99905	0.0220008	905	904.649	10	10.1754	0.936152	-	PASS	0.558091	0	2	0.940748	903	12	0.470842	+
3-38105366-C-G	rs117013868	missense_variant	ENST00000308059	DLEC1	p.Pro377Ala	c.1129C>G	EAS	935	19484	0.976446	0.0479881	911	890.131	12	22.4344	0.0166939	0.562762				N		0	0	0.961985	911	12	0.0166939	-	3-38063875-C-G	162	3132	0.999362	0.0517241	154	153.621	4	4.18966	0.897608	-	PASS	0.529101	0	0	0.814815	154	4	0.897608	-
1-43632537-G-A	rs75143777	missense_variant	ENST00000431635	EBNA1BP2	p.Arg278Cys	c.832C>T	AFR	452	24938	0.998559	0.0181249	452	443.808	0	4.09624	0.0295996	0.673684				N		0	0	0.95966	452	0	0.0295996	-	1-43166866-G-A	754	42052	0.99924	0.0179302	752	740.481	1	6.75968	0.0130627	-	PASS	0.54345	0	1	0.975357	751	2	0.0611979	-
17-7162146-T-C	rs144985677	missense_variant	ENST00000396628	ELP5	p.Val246Ala	c.737T>C	AFR	460	24962	0.99952	0.018428	460	451.523	0	4.23844	0.016877	0.7249				N		0	0	0.925553	460	0	0.016877	-	17-7258827-T-C	751	41988	0.997719	0.0178861	741	737.568	5	6.71622	0.622836	-	PASS	0.555123	0	0	0.964844	741	5	0.622836	-
17-37872035-G-T	rs4252633	missense_variant	ENST00000269571	ERBB2	p.Trp452Cys	c.1356G>T	AFR	1219	24948	0.998959	0.0488616	1181	1159.44	19	29.7812	0.0380354	0.704301				Y	not_provided	0	0	0.908462	1181	19	0.0380354	-	17-39715782-G-T	1985	42042	0.999002	0.0472147	1879	1891.28	53	46.8606	0.337999	+	PASS	0.549445	0	4	0.94899	1875	57	0.116608	+
17-37872005-G-T	rs4252632	synonymous_variant	ENST00000269571	ERBB2	c.1326G>T(p.=)	c.1326G>T	AFR	702	24932	0.998318	0.0281566	694	682.234	4	9.88296	0.0401242	0.679124				N		0	0	0.90013	694	4	0.0401242	-	17-39715752-G-T	1074	42014	0.998337	0.0255629	1056	1046.55	9	13.7273	0.239172	-	PASS	0.61121	0	1	0.9437	1055	10	0.368408	-
1-8073830-C-T	rs143191666	missense_variant	ENST00000377482	ERRFI1	p.Asp277Asn	c.829G>A	AFR	433	24938	0.998559	0.0173631	433	425.482	0	3.7591	0.0459204	0.752621				N		0	0	0.907757	433	0	0.0459204	-	1-8013770-C-T	649	41980	0.997529	0.0154597	639	638.967	5	5.01669	0.910894	-	PASS	0.55157	0	1	0.956587	638	6	0.570982	+
4-5803735-G-A	rs73795088	missense_variant	ENST00000382674	EVC	p.Arg788His	c.2363G>A	AFR	924	24954	0.999199	0.0370281	906	889.786	9	17.107	0.0375909	0.663086	Y	AR	Ellis-van Creveld syndrome, 225500 (3), Autosomal recessive	Y	Benign/Likely_benign	0	0	0.884766	906	9	0.0375909	-	4-5802008-G-A	1545	42048	0.999145	0.0367437	1483	1488.23	31	28.3845	0.526812	+	PASS	0.579183	0	3	0.94821	1480	34	0.262974	+
6-564063-C-T	rs61744205	missense_variant	ENST00000230449	EXOC2	p.Val587Ile	c.1759G>A	AFR	783	24962	0.99952	0.0313677	775	758.439	4	12.2804	0.00932008	0.639671				N		0	1	0.910693	774	5	0.0218667	-	6-564063-C-T	1239	42008	0.998194	0.0294944	1207	1202.46	16	18.2718	0.673154	-	PASS	0.531546	0	0	0.955661	1207	16	0.673154	-
4-122735132-T-C	rs76155182	synonymous_variant	ENST00000379663	EXOSC9	c.1086T>C(p.=)	c.1086T>C	AFR	528	24962	0.99952	0.0211522	526	516.832	1	5.58417	0.0377898	0.73494				N		0	0	0.906897	526	1	0.0377898	-	4-121813977-T-C	823	42014	0.998337	0.0195887	807	806.878	8	8.06075	0.928835	-	PASS	0.524941	0	0	0.964158	807	8	0.928835	-
8-28574363-C-T	rs34985706	synonymous_variant	ENST00000220562	EXTL3	c.787C>T(p.=)	c.787C>T	AFR	574	24964	0.9996	0.0229931	572	560.802	1	6.59902	0.011806	0.724307	Y	AR	Immunoskeletal dysplasia with neurodevelopmental abnormalities, 617425 (3), Autosomal recessive	N		0	0	0.933116	572	1	0.011806	-	8-28716846-C-T	989	42056	0.999335	0.0235163	975	965.742	7	11.6288	0.201259	-	PASS	0.527885	0	0	0.938402	975	7	0.201259	-
8-139164985-C-T	rs57534956	missense_variant	ENST00000395297	FAM135B	p.Ser578Asn	c.1733G>A	AFR	675	24194	0.968768	0.0278995	669	656.168	3	9.41607	0.0225158	0.723252				N		0	0	0.954351	669	3	0.0225158	-	8-138152742-C-T	1140	42034	0.998812	0.0271209	1120	1109.08	10	15.4589	0.169083	-	PASS	0.582192	0	1	0.958904	1119	11	0.266341	-
10-5789907-A-G	rs61729834	missense_variant	ENST00000328090	FAM208B	p.His1508Arg	c.4523A>G	AFR	933	23980	0.960199	0.0389074	917	896.699	8	18.1503	0.00827312	0.693018				N		0	0	0.947314	917	8	0.00827312	-	10-5747944-A-G	1667	42040	0.998954	0.0396527	1603	1600.9	32	33.0505	0.891937	-	PASS	0.542857	0	5	0.957587	1598	37	0.44269	+
10-5772955-A-G	rs79236046	synonymous_variant	ENST00000328090	FAM208B	c.993A>G(p.=)	c.993A>G	AFR	1113	24170	0.967807	0.0460488	1083	1061.75	15	25.6262	0.0256039	0.686138				N		0	1	0.948336	1082	16	0.0431743	-	10-5730992-A-G	1984	42026	0.998622	0.0472089	1892	1890.34	46	46.8312	0.969452	-	PASS	0.539122	0	3	0.95749	1889	49	0.730553	+
10-5791498-C-T	rs61729837	synonymous_variant	ENST00000328090	FAM208B	c.6114C>T(p.=)	c.6114C>T	AFR	1112	24058	0.963322	0.0462216	1082	1060.6	15	25.6992	0.0258538	0.68701				N		0	0	0.947461	1082	15	0.0258538	-	10-5749535-C-T	1987	42022	0.998527	0.0472848	1893	1893.05	47	46.9774	0.969514	+	PASS	0.543116	0	2	0.957027	1891	49	0.73071	+
9-37521801-G-A	rs61757390	synonymous_variant	ENST00000432825	FBXO10	c.1965C>T(p.=)	c.1965C>T	AFR	571	24178	0.968127	0.0236165	569	557.515	1	6.74251	0.012434	0.617323				N		0	0	0.906051	569	1	0.012434	-	9-37521804-G-A	926	42022	0.998527	0.0220361	906	905.595	10	10.2027	0.936185	-	PASS	0.527749	1	5	0.951681	901	15	0.128302	+
1-157771324-A-C	rs59455899	missense_variant	ENST00000368176	FCRL1	p.Ile310Met	c.930T>G	AFR	730	24960	0.999439	0.0292468	724	708.65	3	10.6751	0.00860748	0.63101				N		0	0	0.871239	724	3	0.00860748	-	1-157801534-A-C	1210	42018	0.998432	0.0287972	1182	1175.16	14	17.4223	0.422873	-	PASS	0.537125	0	3	0.938095	1179	17	0.950838	-
8-125115444-G-A	rs75319208	missense_variant	ENST00000522917	FER1L6	p.Cys1728Tyr	c.5183G>A	EAS	519	19538	0.979152	0.0265636	515	505.213	2	6.89326	0.0389668	0.700186				N		0	0	0.960821	515	2	0.0389668	-	8-124103203-G-A	98	3132	0.999362	0.0312899	92	94.9336	3	1.53321	0.126769	+	PASS	0.585859	0	0	0.938776	92	3	0.126769	+
4-79369320-C-T	rs60539739	missense_variant	ENST00000264895	FRAS1	p.Pro2042Ser	c.6124C>T	AFR	819	24162	0.967486	0.0338962	809	791.239	5	13.8805	0.00965005	0.647871	Y	AR	Fraser syndrome 1, 219000 (3), Autosomal recessive	Y	Likely_benign	0	2	0.93526	807	7	0.0438683	-	4-78448166-C-T	1369	41960	0.997054	0.0326263	1327	1324.33	21	22.3327	0.869786	-	PASS	0.528902	0	2	0.963689	1325	23	0.784878	+
13-39424191-C-T	rs61745902	synonymous_variant	ENST00000280481	FREM2	c.6396C>T(p.=)	c.6396C>T	AFR	434	24878	0.996156	0.0174451	434	426.429	0	3.78559	0.0244519	0.723176	Y	AR	Fraser syndrome 2, 617666 (3), Autosomal recessive	N		0	0	0.937365	434	0	0.0244519	-	13-38850054-C-T	715	42006	0.998147	0.0170214	703	702.83	6	6.08514	0.918358	-	PASS	0.583448	0	2	0.970994	701	8	0.352167	+
10-49395340-C-A	rs115290078	splice_region_variant	ENST00000374201	FRMPD2		c.2166-5G>T	AFR	506	24876	0.996076	0.0203409	506	495.708	0	5.14625	0.00821825	0.505564				N		0	0	0.807018	506	0	0.00821825	-	10-48187297-C-A	921	41944	0.996673	0.0219578	903	900.777	9	10.1116	0.809216	-	PASS	0.521429	0	3	0.923313	900	12	0.469853	+
16-90099244-G-C	rs148760410	missense_variant	ENST00000268699	GAS8	p.Ser136Thr	c.407G>C	EAS	399	19952	0.9999	0.019998	399	391.021	0	3.9896	0.0270901	0.780083	Y	AR	Ciliary dyskinesia, primary, 33, 616726 (3), Autosomal recessive	Y	Benign	0	0	0.827801	399	0	0.0270901	-	16-90032836-G-C	73	3134	1	0.0232929	73	71.2996	0	0.850191	0.788098	-	PASS	0.666667	0	0	0.675926	73	0	0.788098	-
7-127224452-T-C	rs35390108	missense_variant	ENST00000321407	GCC1	p.Gln262Arg	c.785A>G	AFR	959	24954	0.999199	0.0384307	939	922.145	10	18.4275	0.033485	0.697356				N		0	0	0.920588	939	10	0.033485	-	7-127584398-T-C	1620	41938	0.996531	0.0386285	1560	1557.42	30	31.289	0.889126	-	PASS	0.536126	0	0	0.953545	1560	30	0.889126	-
19-13008171-A-G	rs2229460	synonymous_variant	ENST00000222214	GCDH	c.1011A>G(p.=)	c.1011A>G	EAS	651	19936	0.999098	0.0326545	643	629.742	4	10.629	0.0312433	0.759388	Y	AR	Glutaricaciduria, type I, 231670 (3), Autosomal recessive	Y	Benign	0	0	0.895543	643	4	0.0312433	-	19-12897357-A-G	105	3124	0.996809	0.0336108	99	101.471	3	1.76456	0.173443	+	PASS	0.476562	0	0	0.785714	99	3	0.173443	+
9-131019698-G-A	rs181762858	missense_variant	ENST00000421699	GOLGA2	p.Thr915Ile	c.2744C>T	EAS	610	19904	0.997494	0.0306471	604	591.305	3	9.34737	0.0217354	0.705426				N		0	0	0.94081	604	3	0.0217354	-	9-128257419-G-A	95	3132	0.999362	0.0303321	93	92.1185	1	1.44077	0.825677	-	PASS	0.525	0	0	0.775	93	1	0.825677	-
9-104433256-G-C	rs149729514	missense_variant	ENST00000361820	GRIN3A	p.Arg480Gly	c.1438C>G	EAS	373	19942	0.999399	0.0187042	373	366.023	0	3.48834	0.0379245	0.802005				N		0	0	0.934837	373	0	0.0379245	-	9-101670974-G-C	58	3112	0.99298	0.0186375	56	56.919	1	0.540488	0.25749	+	PASS	0.467742	0	0	0.903226	56	1	0.25749	+
11-5248232-T-A	rs334	missense_variant	ENST00000335295	HBB	p.Glu7Val	c.20A>T	AFR	1121	24964	0.9996	0.0449047	1113	1070.66	4	25.1691	1.37779e-07	0.732303	Y	AR,AD	Delta-beta thalassemia, 141749 (3), Autosomal dominant, Erythremias, beta- (3), Heinz body anemias, beta-, 140700 (3), Autosomal dominant, Hereditary persistence of fetal hemoglobin, 141749 (3), Autosomal dominant, Methemoglobinemias, beta- (3), Sickle cell anemia, 603903 (3), Autosomal recessive, Thalassemia-beta, dominant inclusion-body, 603902 (3), Thalassemias, beta-, 613985 (3)	Y	Pathogenic	0	0	0.906352	1113	4	1.37779e-07	-	11-5227002-T-A	1717	42028	0.998669	0.0408537	1699	1646.85	9	35.0729	1.09306e-07	-	PASS	0.544451	0	3	0.939712	1696	12	4.84049e-06	-
17-79662836-G-C	rs34868130	missense_variant	ENST00000329138	HGS	p.Glu400Asp	c.1200G>C	AFR	1077	24908	0.997357	0.0432391	1055	1030.43	11	23.2843	0.00551961	0.557252				N		0	0	0.900171	1055	11	0.00551961	-	17-81695806-G-C	1764	42048	0.999145	0.0419521	1680	1690	42	37.0017	0.367495	+	PASS	0.558219	0	2	0.96	1678	44	0.2137	+
1-186057097-A-G	rs79178888	missense_variant	ENST00000271588	HMCN1	p.Ile3133Val	c.9397A>G	AFR	663	24950	0.999039	0.0265731	657	645.382	3	8.809	0.0297662	0.716353				Y	Likely_benign	0	0	0.952174	657	3	0.0297662	-	1-186087965-A-G	1113	42010	0.998242	0.0264937	1083	1083.51	15	14.7437	0.840865	+	PASS	0.582011	0	4	0.959256	1079	19	0.256612	+
1-186062320-G-A	rs75687673	synonymous_variant	ENST00000271588	HMCN1	c.9942G>A(p.=)	c.9942G>A	AFR	659	24954	0.999199	0.0264086	653	641.597	3	8.70163	0.0438233	0.774629				Y	Likely_benign	0	0	0.883627	653	3	0.0438233	-	1-186093188-G-A	1105	41976	0.997434	0.0263246	1077	1075.91	14	14.5443	0.946188	-	PASS	0.56563	0	1	0.932468	1076	15	0.840212	+
19-49655273-C-T	rs111621046	missense_variant	ENST00000252825	HRC	p.Val672Ile	c.2014G>A	AFR	443	24828	0.994154	0.0178428	443	435.096	0	3.95217	0.0267543	0.573196				N		0	0	0.917184	443	0	0.0267543	-	19-49152016-C-T	794	42052	0.99924	0.0188814	778	779.008	8	7.49591	0.78088	+	PASS	0.581998	0	0	0.960494	778	8	0.78088	+
16-67201693-C-G	rs201430635	missense_variant	ENST00000264009	HSF4	p.Leu309Val	c.925C>G	ASJ	389	9686	0.934041	0.0401611	385	373.377	2	7.81133	0.0187409	0.738661	Y	AD	Cataract 5, multiple types, 116800 (3), Autosomal dominant	N		0	0	0.863229	385	2	0.0187409	-	16-67167790-C-G	134	3324	1	0.0403129	134	128.598	0	2.70096	0.0784527	-	PASS	0.614907	0	0	0.832298	134	0	0.0784527	-
1-22166484-C-T	rs62642506	synonymous_variant	ENST00000374695	HSPG2	c.9540G>A(p.=)	c.9540G>A	AFR	749	24966	0.99968	0.0300008	747	726.529	1	11.2353	0.00022323	0.804994	Y	AR	Dyssegmental dysplasia, Silverman-Handmaker type, 224410 (3), Autosomal recessive, Schwartz-Jampel syndrome, type 1, 255800 (3), Autosomal recessive	Y	Likely_benign	0	0	0.888228	747	1	0.00022323	-	1-21839991-C-T	1256	42028	0.998669	0.0298848	1236	1218.46	10	18.7677	0.0368334	-	PASS	0.57283	0	0	0.937785	1236	10	0.0368334	-
1-22150813-C-A	rs79386413	synonymous_variant	ENST00000374695	HSPG2	c.12801G>T(p.=)	c.12801G>T	AFR	651	24942	0.998719	0.0261006	649	634.009	1	8.49573	0.00312286	0.758242	Y	AR	Dyssegmental dysplasia, Silverman-Handmaker type, 224410 (3), Autosomal recessive, Schwartz-Jampel syndrome, type 1, 255800 (3), Autosomal recessive	N		0	1	0.893939	648	2	0.0165405	-	1-21824320-C-A	1084	42042	0.999002	0.0257837	1070	1056.05	7	13.9748	0.0457871	-	PASS	0.569565	0	1	0.932056	1069	8	0.113971	-
1-22183641-C-T	rs115087461	synonymous_variant	ENST00000374695	HSPG2	c.5442G>A(p.=)	c.5442G>A	AFR	684	24944	0.998799	0.0274214	680	665.244	2	9.37813	0.00512263	0.732895	Y	AR	Dyssegmental dysplasia, Silverman-Handmaker type, 224410 (3), Autosomal recessive, Schwartz-Jampel syndrome, type 1, 255800 (3), Autosomal recessive	N		0	0	0.897098	680	2	0.00512263	-	1-21857148-C-T	1143	41986	0.997671	0.0272234	1121	1111.88	11	15.5582	0.267396	-	PASS	0.571072	0	2	0.935726	1119	13	0.558059	-
1-23519919-G-A	rs6299	missense_variant	ENST00000374619	HTR1D	p.Ser265Leu	c.794C>T	AFR	712	24962	0.99952	0.0285234	704	691.691	4	10.1543	0.0422249	0.756614				N		0	0	0.931217	704	4	0.0422249	-	1-23193426-G-A	1136	42040	0.998954	0.0270219	1094	1105.3	21	15.3484	0.13013	+	PASS	0.573276	0	1	0.944732	1093	22	0.0757831	+
11-18731005-C-T	rs73426484	missense_variant	ENST00000513874	IGSF22	p.Arg976Gln	c.2927G>A	AFR	1127	24188	0.968527	0.0465934	1095	1074.49	16	26.2554	0.0355212	0.679477				N		0	0	0.896072	1095	16	0.0355212	-	11-18709458-C-T	1939	41988	0.997719	0.0461799	1871	1849.46	34	44.7714	0.0918114	-	PASS	0.555051	0	5	0.947342	1866	39	0.368727	-
10-6002518-G-A	rs77226427	missense_variant	ENST00000379977	IL15RA	p.Ser132Leu	c.395C>T	EAS	608	19950	0.9998	0.0304762	604	589.47	2	9.26476	0.0078682	0.738506				N		0	0	0.867816	604	2	0.0078682	-	10-5960555-G-A	104	3132	0.999362	0.0332056	98	100.547	3	1.72669	0.16546	+	PASS	0.512605	0	0	0.823529	98	3	0.16546	+
19-14159806-C-T	rs76209808	synonymous_variant	ENST00000263379	IL27RA	c.1155C>T(p.=)	c.1155C>T	AFR	1031	24958	0.999359	0.0413094	1011	988.41	10	21.295	0.0075923	0.659155				N		0	0	0.951082	1011	10	0.0075923	-	19-14048994-C-T	1749	42028	0.998669	0.0416151	1679	1676.22	35	36.3924	0.896903	-	PASS	0.538991	0	3	0.963282	1676	38	0.762619	+
1-62739547-G-A	rs112048152	missense_variant	ENST00000371153	KANK4	p.Thr410Met	c.1229C>T	AFR	694	24962	0.99952	0.0278023	688	674.705	3	9.64738	0.015716	0.760265				N		0	0	0.912467	688	3	0.015716	-	1-62273875-G-A	1115	42010	0.998242	0.0265413	1097	1085.41	9	14.7968	0.123784	-	PASS	0.544987	0	3	0.940823	1094	12	0.549501	-
15-69714005-A-G	rs150290143	missense_variant	ENST00000260363	KIF23	p.Gln77Arg	c.230A>G	AFR	428	24960	0.999439	0.0171474	428	420.661	0	3.66955	0.0429677	0.660417				N		0	0	0.891667	428	0	0.0429677	-	15-69421666-A-G	721	41992	0.997814	0.0171699	717	708.62	2	6.18976	0.0801709	-	PASS	0.533943	0	0	0.939712	717	2	0.0801709	-
4-187172703-T-G	rs4253377	missense_variant	ENST00000264690	KLKB1	p.Phe311Val	c.931T>G	AFR	1021	24692	0.988708	0.0413494	1003	978.782	9	21.1089	0.00357835	0.687669	Y	AR	Fletcher factor (prekallikrein) deficiency, 612423 (3), Autosomal recessive	N		0	1	0.909338	1002	10	0.00737792	-	4-186251549-T-G	1804	42046	0.999097	0.0429054	1740	1726.6	32	38.7007	0.293862	-	PASS	0.561175	0	5	0.947712	1735	37	0.834327	-
17-38854564-A-G	rs71371442	synonymous_variant	ENST00000264651	KRT24	c.1503T>C(p.=)	c.1503T>C	AFR	710	24960	0.999439	0.0284455	702	689.804	4	10.0982	0.0416648	0.650867				N		0	0	0.813441	702	4	0.0416648	-	17-40698312-A-G	1136	42006	0.998147	0.0270438	1104	1105.28	16	15.3609	0.743008	+	PASS	0.529122	0	7	0.908642	1098	22	0.0778369	+
17-38855805-A-G	rs12946793	missense_variant	ENST00000264651	KRT24	p.Trp418Arg	c.1252T>C	AFR	712	24954	0.999199	0.0285325	704	691.685	4	10.1576	0.0422584	0.720231				N		0	0	0.813873	704	4	0.0422584	-	17-40699553-A-G	1137	42002	0.998052	0.0270701	1105	1106.22	16	15.3894	0.743297	+	PASS	0.541803	0	1	0.909465	1104	17	0.55623	+
16-75146529-C-G	rs61741512	missense_variant	ENST00000300051	LDHD	p.Arg443Ser	c.1329G>C	AFR	620	24952	0.999119	0.0248477	616	604.594	2	7.70279	0.0322807	0.637444				N		0	0	0.919403	616	2	0.0322807	-	16-75112631-C-G	1024	42062	0.999477	0.024345	1002	999.071	11	12.4646	0.716888	-	PASS	0.569216	0	0	0.971872	1002	11	0.716888	-
5-38493836-G-T	rs79040751	missense_variant	ENST00000263409	LIFR	p.Thr646Asn	c.1937C>A	AFR	676	24966	0.99968	0.0270768	670	657.696	3	9.15197	0.0324588	0.713736	Y	AR	Stuve-Wiedemann syndrome/Schwartz-Jampel type 2 syndrome, 601559 (3), Autosomal recessive	Y	Conflicting_interpretations_of_pathogenicity	0	0	0.863402	670	3	0.0324588	-	5-38493734-G-T	1129	42026	0.998622	0.0268643	1117	1098.67	6	15.1649	0.00959235	-	PASS	0.552999	0	3	0.919342	1114	9	0.0991036	-
19-55175336-C-T	rs75051659	synonymous_variant	ENST00000391736	LILRB4	c.195C>T(p.=)	c.195C>T	AFR	727	24936	0.998478	0.0291546	719	705.805	4	10.5977	0.0315709	0.782552				N		0	0	0.937419	719	4	0.0315709	-	19-54663878-C-T	1185	41988	0.997719	0.0282223	1165	1151.56	10	16.7217	0.0885914	-	PASS	0.565	0	3	0.972454	1162	13	0.414833	-
10-134161576-T-C	rs12248621	synonymous_variant	ENST00000368614	LRRC27	c.642T>C(p.=)	c.642T>C	AFR	475	24958	0.999359	0.019032	475	465.96	0	4.52009	0.020427	0.704062				N		0	0	0.92233	475	0	0.020427	-	10-132348072-T-C	715	42018	0.998432	0.0170165	711	702.833	2	6.0834	0.078347	-	PASS	0.58663	0	1	0.971311	710	3	0.255778	-
4-4283537-G-A	rs73091404	synonymous_variant	ENST00000343470	LYAR	c.210C>T(p.=)	c.210C>T	AFR	836	24964	0.9996	0.0334882	822	808.004	7	13.9981	0.0442195	0.731707				N		0	0	0.913333	822	7	0.0442195	-	4-4281810-G-A	1356	42014	0.998337	0.032275	1318	1312.24	19	21.8824	0.619543	-	PASS	0.565156	0	5	0.934089	1313	24	0.620429	+
19-12763007-G-A	rs75029862	missense_variant	ENST00000456935	MAN2B1	p.Pro669Leu	c.2006C>T	AMR	1438	35440	1	0.0405756	1400	1379.65	19	29.1739	0.0474793	0.865621	Y	AR	Mannosidosis, alpha-, types I and II, 248500 (3), Autosomal recessive	Y	Benign/Likely_benign	0	0	0.593472	1400	19	0.0474793	-	19-12652193-G-A	428	13624	0.996635	0.0314151	414	414.554	7	6.72284	0.764892	+	PASS	0.564228	0	2	0.674267	413	8	0.486063	+
5-66461391-G-C	rs77191584	missense_variant	ENST00000403625	MAST4	p.Arg2128Ser	c.6384G>C	AFR	459	24154	0.967166	0.0190031	459	450.278	0	4.3612	0.0181259	0.671845				N		0	0	0.9	459	0	0.0181259	-	5-67165563-G-C	825	42044	0.99905	0.0196223	811	808.812	7	8.0942	0.787697	-	PASS	0.54708	0	0	0.966627	811	7	0.787697	-
2-135028069-C-T	rs116123889	synonymous_variant	ENST00000409645	MGAT5	c.354C>T(p.=)	c.354C>T	AFR	530	24966	0.99968	0.0212289	528	518.749	1	5.62565	0.0385068	0.650538				N		0	0	0.947935	528	1	0.0385068	-	2-134270498-C-T	859	42050	0.999192	0.0204281	841	841.452	9	8.77385	0.795683	+	PASS	0.558113	0	0	0.970012	841	9	0.795683	+
20-33862165-G-A	rs751887	missense_variant	ENST00000246186	MMP24	p.Arg564His	c.1691G>A	AFR	1007	24196	0.968848	0.0416184	987	965.09	10	20.9549	0.0100168	0.726257				N		0	1	0.923293	986	11	0.0191061	-	20-35274362-G-A	1662	42036	0.998859	0.0395375	1622	1596.29	20	32.8557	0.015804	-	PASS	0.553079	0	2	0.954118	1620	22	0.0409619	-
1-45798510-T-C	rs201678305	splice_region_variant	ENST00000372098	MUTYH		c.496-4A>G	AFR	444	24956	0.999279	0.0177913	444	436.101	0	3.94967	0.0267191	0.781053	Y	AR	Adenomas, multiple colorectal, 608456 (3), Autosomal recessive	Y	Conflicting_interpretations_of_pathogenicity	0	0	0.936709	444	0	0.0267191	-	1-45332838-T-C	727	42024	0.998574	0.0172996	719	714.423	4	6.28842	0.477554	-	PASS	0.551862	0	1	0.95739	718	5	0.761209	-
2-240961639-T-C	rs35715497	missense_variant	ENST00000252711	NDUFA10	p.Asn65Ser	c.194A>G	AFR	764	24962	0.99952	0.0306065	754	740.617	5	11.6917	0.0406563	0.681928	Y	MT,AR	Leigh syndrome, 256000 (3), Autosomal recessive, Mitochondrial	Y	Benign	0	0	0.908434	754	5	0.0406563	-	2-240022222-T-C	1242	42010	0.998242	0.0295644	1212	1205.28	15	18.3595	0.508809	-	PASS	0.538219	0	2	0.957346	1210	17	0.857375	-
16-69725807-G-A	rs144343499	synonymous_variant	ENST00000432919	NFAT5	c.2079G>A(p.=)	c.2079G>A	EAS	393	19952	0.9999	0.0196973	393	385.259	0	3.87051	0.0251944	0.712871				Y	Benign	0	0	0.975186	393	0	0.0251944	-	16-69691904-G-A	60	3130	0.998724	0.0191693	60	58.8498	0	0.57508	0.719066	-	PASS	0.453125	0	0	0.9375	60	0	0.719066	-
4-47877313-G-C	rs61747431	splice_region_variant	ENST00000507489	NFXL1		c.2080-3C>G	AFR	533	24736	0.99047	0.0215475	531	521.515	1	5.74242	0.0408199	0.54591				N		0	0	0.892437	531	1	0.0408199	-	4-47875296-G-C	900	41976	0.997434	0.0214408	888	880.703	6	9.64837	0.284205	-	PASS	0.541667	0	4	0.907048	884	10	0.805674	+
1-24795630-C-T	rs35529655	synonymous_variant	ENST00000374399	NIPAL3	c.1176C>T(p.=)	c.1176C>T	AFR	650	24960	0.999439	0.0260417	646	633.073	2	8.46354	0.016093	0.633333				N		0	1	0.937591	645	3	0.0414844	-	1-24469140-C-T	1096	42012	0.998289	0.0260878	1076	1067.41	10	14.2961	0.248576	-	PASS	0.524752	0	3	0.971996	1073	13	0.839277	-
16-50733743-G-A	rs34684955	missense_variant	ENST00000300589	NOD2	p.Ala140Thr	c.418G>A	AFR	590	24950	0.999039	0.0236473	586	576.048	2	6.97595	0.0402945	0.675507	Y	AD	Blau syndrome, 186580 (3), Autosomal dominant	Y	Benign	0	0	0.915625	586	2	0.0402945	-	16-50699832-G-A	960	42040	0.998954	0.0228354	946	938.078	7	10.961	0.245487	-	PASS	0.558209	0	3	0.944112	943	10	0.817114	-
14-32295912-C-T	rs35867418	missense_variant	ENST00000281081	NUBPL	p.His229Tyr	c.685C>T	ASJ	283	10354	0.998457	0.0273324	283	275.265	0	3.86754	0.0240454	0.755682	Y	MT,XLd,AR	Mitochondrial complex I deficiency, 252010 (3), Autosomal recessive, X-linked dominant, Mitochondrial	Y	Conflicting_interpretations_of_pathogenicity	0	0	0.803977	283	0	0.0240454	-	14-31826706-C-T	111	3322	0.999398	0.0334136	109	107.291	1	1.85446	0.853018	-	PASS	0.584337	0	1	0.656627	108	2	0.571146	+
1-248112560-G-A	rs57818366	missense_variant	ENST00000357191	OR2L8	p.Arg134His	c.401G>A	AFR	1126	24960	0.999439	0.0451122	1098	1075.2	14	25.3982	0.01426	0.792244				N		0	3	0.761442	1096	16	0.0427164	-	1-247949258-G-A	1781	42026	0.998622	0.0423785	1753	1705.52	14	37.7381	6.73045e-06	-	PASS	0.547347	5	20	0.915405	1735	32	0.292508	-
1-248059078-G-A	rs61752499	missense_variant	ENST00000537741	OR2W3	p.Ala64Thr	c.190G>A	AFR	424	24938	0.998559	0.0170022	424	416.791	0	3.60446	0.0410892	0.761807				N		0	0	0.870637	424	0	0.0410892	-	1-247895776-G-A	681	41904	0.995723	0.0162514	671	669.933	5	5.53361	0.9133	-	PASS	0.561798	0	0	0.94774	671	5	0.9133	-
17-3195353-T-C	rs61734043	missense_variant	ENST00000323404	OR3A1	p.Asn175Ser	c.524A>G	AFR	520	24952	0.999119	0.02084	518	509.163	1	5.4184	0.0355096	0.609355				N		0	0	0.654867	518	1	0.0355096	-	17-3292059-T-C	819	41994	0.997861	0.0195028	807	803.027	6	7.98639	0.527665	-	PASS	0.559958	0	1	0.845026	806	7	0.786772	-
11-5364220-G-A	rs150463706	missense_variant	ENST00000300773	OR51B5	p.His179Tyr	c.535C>T	AFR	600	24940	0.998639	0.0240577	596	585.565	2	7.21732	0.0435392	0.759936				N		0	0	0.949045	596	2	0.0435392	-	11-5342990-G-A	1004	41996	0.997909	0.023907	992	979.997	6	12.0013	0.0639721	-	PASS	0.537126	0	3	0.959381	989	9	0.416919	-
11-123814335-G-A	rs146653844	synonymous_variant	ENST00000321252	OR6T1	c.211C>T(p.=)	c.211C>T	AFR	431	24970	0.99984	0.0172607	431	423.561	0	3.71968	0.0445691	0.783939				N		0	0	0.824092	431	0	0.0445691	-	11-123943628-G-A	735	42050	0.999192	0.0174792	725	722.153	5	6.4236	0.764314	-	PASS	0.592221	0	2	0.910804	723	7	0.765242	+
19-9361854-C-T	rs185784976	synonymous_variant	ENST00000456448	OR7E24	c.135C>T(p.=)	c.135C>T	AFR	434	24288	0.972531	0.0178689	434	426.245	0	3.87755	0.025565	0.624031				N		0	0	0.859406	434	0	0.025565	-	19-9251178-C-T	799	41996	0.997909	0.0190256	787	783.799	6	7.60074	0.643495	-	PASS	0.539855	0	3	0.955097	784	9	0.517928	+
16-83998718-G-A	rs111436159	synonymous_variant	ENST00000361711	OSGIN1	c.540G>A(p.=)	c.540G>A	AFR	735	24900	0.997037	0.0295181	727	713.304	4	10.8479	0.022432	0.64878				N		0	0	0.894219	727	4	0.022432	-	16-83965113-G-A	1172	42060	0.99943	0.027865	1142	1139.34	15	16.3289	0.848703	-	PASS	0.595552	0	1	0.943022	1141	16	0.949195	-
11-57114144-G-A	rs11229005	synonymous_variant	ENST00000263314	P2RX3	c.246G>A(p.=)	c.246G>A	AFR	906	24956	0.999279	0.0363039	888	873.109	9	16.4457	0.0468959	0.637765				N		0	0	0.857971	888	9	0.0468959	-	11-57346670-G-A	1399	42044	0.99905	0.0332747	1359	1352.45	20	23.2756	0.555497	-	PASS	0.574932	0	4	0.927645	1355	24	0.789333	+
1-17597579-G-A	rs35340855	missense_variant	ENST00000375460	PADI3	p.Cys318Tyr	c.953G>A	AFR	1094	24954	0.999199	0.0438407	1070	1046.04	12	23.9808	0.00625824	0.614663	Y	AR	Uncombable hair syndrome, 191480 (3), Autosomal recessive	N		0	2	0.912969	1068	14	0.0283879	-	1-17271084-G-A	1796	42044	0.99905	0.0427172	1708	1719.28	44	38.36	0.332186	+	PASS	0.553156	0	6	0.948362	1702	50	0.0581455	+
22-44495953-A-G	rs56194750	missense_variant	ENST00000406477	PARVB	p.Met108Val	c.322A>G	FIN	596	25120	0.999841	0.0237261	592	581.859	2	7.07038	0.0413797	0.653092				N		0	0	0.44713	592	2	0.0413797	-	22-44100073-A-G	219	10462	0.997521	0.0209329	217	214.416	1	2.29215	0.613687	-	PASS	0.519435	0	4	0.383392	215	3	0.400387	+
19-15587148-C-T	rs74688727	synonymous_variant	ENST00000340880	PGLYRP2	c.333G>A(p.=)	c.333G>A	EAS	881	19946	0.999599	0.0441693	859	842.087	11	19.4566	0.0374538	0.789474				N		0	0	0.853029	859	11	0.0374538	-	19-15476337-C-T	142	3126	0.997447	0.0454255	134	135.55	4	3.22521	0.464279	+	PASS	0.576037	0	0	0.617512	134	4	0.464279	+
20-34526799-G-A	rs149353721	synonymous_variant	ENST00000374012	PHF20	c.2481G>A(p.=)	c.2481G>A	AFR	522	24946	0.998879	0.0209252	520	511.077	1	5.46148	0.0360118	0.649241				N		0	0	0.876897	520	1	0.0360118	-	20-35938877-G-A	850	42024	0.998574	0.0202265	832	832.807	9	8.59628	0.794117	+	PASS	0.563616	0	3	0.931691	829	12	0.192019	+
17-8726792-C-T	rs139293791	missense_variant	ENST00000311434	PIK3R6	p.Arg513Gln	c.1538G>A	EAS	363	19504	0.977448	0.0186116	363	356.244	0	3.378	0.0359283	0.603448				N		0	0	0.896296	363	0	0.0359283	-	17-8823475-C-T	44	3126	0.997447	0.0140755	44	43.3807	0	0.309661	0.632139	-	PASS	0.610169	0	1	0.758621	43	1	0.156618	+
1-204217973-G-A	rs34737938	synonymous_variant	ENST00000272203	PLEKHA6	c.1800C>T(p.=)	c.1800C>T	AFR	685	24960	0.999439	0.0274439	679	666.201	3	9.39954	0.0224745	0.610497				N		0	0	0.937845	679	3	0.0224745	-	1-204248845-G-A	1099	42044	0.99905	0.0261393	1077	1070.27	11	14.3635	0.456827	-	PASS	0.548985	0	1	0.952255	1076	12	0.636197	-
15-90210982-C-T	rs145476436	missense_variant	ENST00000300055	PLIN1	p.Val272Met	c.814G>A	ASJ	251	8964	0.864417	0.0280009	251	243.972	0	3.51411	0.0367094	0.714286	Y	AD	Lipodystrophy, familial partial, type 4, 613877 (3), Autosomal dominant	Y	Likely_benign	0	0	0.801917	251	0	0.0367094	-	15-89667751-C-T	102	3324	1	0.0306859	96	98.87	3	1.56498	0.133094	+	PASS	0.530435	0	0	0.834783	96	3	0.133094	+
1-28176716-G-C	rs36014119	missense_variant	ENST00000311772	PPP1R8	p.Ser272Thr	c.815G>C	AFR	879	24966	0.99968	0.0352079	865	848.052	7	15.4739	0.0204546	0.739521				N		0	0	0.863273	865	7	0.0204546	-	1-27850205-G-C	1356	42042	0.999002	0.0322535	1324	1312.26	16	21.8678	0.203487	-	PASS	0.563688	0	3	0.932394	1321	19	0.544416	-
8-22389749-G-A	rs142649874	missense_variant	ENST00000397775	PPP3CC	p.Val394Ile	c.1180G>A	AFR	412	24964	0.9996	0.0165038	412	405.2	0	3.39978	0.0366614	0.631111				N		0	0	0.917595	412	0	0.0366614	-	8-22532236-G-A	656	42012	0.998289	0.0156146	646	645.757	5	5.12158	0.911025	-	PASS	0.54	0	2	0.924177	644	7	0.310644	+
6-31600297-G-A	rs35102093	missense_variant	ENST00000376033	PRRC2A	p.Ala1283Thr	c.3847G>A	AFR	824	23792	0.952671	0.0346335	814	795.462	5	14.269	0.00704586	0.620718				N		0	0	0.671617	814	5	0.00704586	-	6-31632520-G-A	1378	41998	0.997956	0.0328111	1340	1332.79	19	22.6068	0.479564	-	PASS	0.546468	0	1	0.831782	1339	20	0.624803	-
6-31600670-G-A	rs35464047	missense_variant	ENST00000376033	PRRC2A	p.Ser1407Asn	c.4220G>A	AFR	811	23424	0.937935	0.0346226	801	782.921	5	14.0395	0.00660875	0.681894				N		0	3	0.672544	799	7	0.0446387	-	6-31632893-G-A	1374	42042	0.999002	0.0326816	1336	1329.1	19	22.4523	0.478406	-	PASS	0.546245	0	3	0.832399	1334	21	0.785401	-
7-99022641-G-A	rs114157830	missense_variant	ENST00000555673	PTCD1	p.Ser554Phe	c.1661C>T	AFR	431	24972	0.99992	0.0172593	431	423.561	0	3.71939	0.0445593	0.754274				N		0	0	0.92094	431	0	0.0445593	-	7-99425018-G-A	697	42050	0.999192	0.0165755	695	685.447	1	5.77656	0.025092	-	PASS	0.5574	0	2	0.962604	693	3	0.246126	-
12-15739836-C-T	rs77872564	synonymous_variant	ENST00000281171	PTPRO	c.3261C>T(p.=)	c.3261C>T	EAS	797	19912	0.997895	0.0400261	781	765.099	8	15.9504	0.0307455	0.727273	Y	AR	Nephrotic syndrome, type 6, 614196 (3), Autosomal recessive	N		0	0	0.88851	781	8	0.0307455	-	12-15586902-C-T	115	3124	0.996809	0.0368118	115	110.767	0	2.11668	0.211154	-	PASS	0.546099	0	0	0.821429	115	0	0.211154	-
12-70188918-A-G	rs145294371	splice_region_variant	ENST00000550536	RAB3IP		c.733-3A>G	AFR	956	24936	0.998478	0.0383381	938	919.349	9	18.3256	0.0173567	0.622919				N		0	0	0.92051	938	9	0.0173567	-	12-69795138-A-G	1503	42028	0.998669	0.0357619	1453	1449.25	25	26.875	0.802721	-	PASS	0.574742	0	2	0.939237	1451	27	0.880924	+
12-48134564-C-T	rs112035828	missense_variant	ENST00000449771	RAPGEF3	p.Asp698Asn	c.2092G>A	AFR	568	24896	0.996877	0.0228149	566	555.041	1	6.47943	0.0192012	0.69521				N		0	0	0.822674	566	1	0.0192012	-	12-47740781-C-T	929	42048	0.999145	0.0220938	917	908.475	6	10.2626	0.174446	-	PASS	0.59519	0	0	0.918838	917	6	0.174446	-
3-30029631-T-C	rs114529887	splice_region_variant	ENST00000383767	RBMS3		c.1099-3T>C	AFR	417	24960	0.999439	0.0167067	417	410.033	0	3.48335	0.0382009	0.613483				N		0	0	0.939189	417	0	0.0382009	-	3-29988140-T-C	684	42042	0.999002	0.0162694	678	672.872	3	5.56415	0.330665	-	PASS	0.498599	0	1	0.953586	677	4	0.589943	-
2-79253283-T-G	rs148827158	missense_variant	ENST00000272324	REG3G	p.Cys22Gly	c.64T>G	EAS	463	19928	0.998697	0.0232336	463	452.243	0	5.37859	0.00490756	0.680585				N		0	0	0.966597	463	0	0.00490756	-	2-79026157-T-G	72	3128	0.998086	0.0230179	72	70.3427	0	0.828645	0.78335	-	PASS	0.468354	0	0	0.911392	72	0	0.78335	-
7-103130222-C-T	rs73714410	missense_variant	ENST00000428762	RELN	p.Gly3244Ser	c.9730G>A	AFR	1056	24932	0.998318	0.0423552	1032	1011.27	12	22.3635	0.0171784	0.667823	Y	AR	Lissencephaly 2 (Norman-Roberts type), 257320 (3), Autosomal recessive	Y	Benign/Likely_benign	0	1	0.896612	1031	13	0.0310517	-	7-103489775-C-T	1749	42014	0.998337	0.041629	1689	1676.19	30	36.4045	0.279666	-	PASS	0.537858	0	1	0.947811	1688	31	0.364163	-
2-100029254-C-T	rs28382942	missense_variant	ENST00000258428	REV1	p.Arg704Gln	c.2111G>A	EAS	704	19940	0.999298	0.0353059	692	679.145	6	12.4277	0.0466517	0.772099				N		0	0	0.957123	692	6	0.0466517	-	2-99412792-C-T	107	3130	0.998724	0.0341853	105	103.342	1	1.82891	0.851134	-	PASS	0.589286	0	0	0.9375	105	1	0.851134	-
14-21526373-G-A	rs112589920	missense_variant	ENST00000308227	RNASE8	p.Gly108Ser	c.322G>A	AFR	435	24960	0.999439	0.0174279	435	427.419	0	3.79056	0.0245099	0.731405				N		0	0	0.89876	435	0	0.0245099	-	14-21058214-G-A	698	41986	0.997671	0.0166246	690	686.396	4	5.80198	0.597673	-	PASS	0.518776	0	5	0.962343	685	9	0.16911	+
11-126075608-G-A	rs35157957	missense_variant	ENST00000298317	RPUSD4	p.Ala209Val	c.626C>T	AFR	652	24900	0.997037	0.0261847	646	634.928	3	8.53622	0.0418976	0.589882				N		0	0	0.697624	646	3	0.0418976	-	11-126205713-G-A	1086	42052	0.99924	0.0258252	1072	1057.95	7	14.0231	0.0460434	-	PASS	0.568882	0	0	0.870837	1072	7	0.0460434	-
11-126081361-T-C	rs35468281	missense_variant	ENST00000298317	RPUSD4	p.Asp58Gly	c.173A>G	AFR	652	24970	0.99984	0.0261113	646	634.975	3	8.51229	0.0416832	0.731387				N		0	0	0.943066	646	3	0.0416832	-	11-126211466-T-C	1077	42058	0.999382	0.0256075	1063	1049.42	7	13.7896	0.061147	-	PASS	0.550855	0	0	0.956796	1063	7	0.061147	-
10-99130311-G-A	rs61731890	synonymous_variant	ENST00000370992	RRP12	c.2590C>T(p.=)	c.2590C>T	AFR	1217	24772	0.991912	0.049128	1181	1157.21	18	29.8944	0.0181325	0.571031				N		0	1	0.829937	1180	19	0.0302565	-	10-97370554-G-A	2055	41776	0.992681	0.0491909	1957	1953.91	49	50.5437	0.853311	-	PASS	0.512905	0	7	0.928809	1950	56	0.438991	+
12-46320311-G-T	rs114180943	missense_variant	ENST00000369367	SCAF11	p.Ser1058Tyr	c.3173C>A	AFR	418	24868	0.995756	0.0168088	418	410.974	0	3.51303	0.0388307	0.658898				N		0	0	0.893162	418	0	0.0388307	-	12-45926528-G-T	684	41994	0.997861	0.016288	680	672.859	2	5.57051	0.159915	-	PASS	0.578147	0	1	0.947075	679	3	0.331625	-
2-120221767-G-A	rs75071385	synonymous_variant	ENST00000019103	SCTR	c.568C>T(p.=)	c.568C>T	AFR	719	24958	0.999359	0.0288084	711	698.287	4	10.3566	0.029979	0.694875				N		0	0	0.849462	711	4	0.029979	-	2-119464191-G-A	1143	42036	0.998859	0.027191	1123	1111.92	10	15.5396	0.170305	-	PASS	0.558216	0	3	0.930406	1120	13	0.558166	-
16-56920910-G-A	rs36031476	missense_variant	ENST00000438926	SLC12A3	p.Gly695Arg	c.2083G>A	AFR	422	24942	0.998719	0.0169193	422	414.86	0	3.56996	0.0401867	0.718062	Y	AR	Gitelman syndrome, 263800 (3), Autosomal recessive	N		0	0	0.929515	422	0	0.0401867	-	16-56886998-G-A	636	41986	0.997671	0.0151479	628	626.366	4	4.81703	0.908166	-	PASS	0.549467	0	3	0.958779	625	7	0.298343	+
16-87874758-T-A	rs17853937	missense_variant	ENST00000261622	SLC7A5	p.Asp223Val	c.668A>T	AFR	725	24950	0.999039	0.0290581	721	703.933	2	10.5336	0.00293538	0.700132				N		0	0	0.952444	721	2	0.00293538	-	16-87841152-T-A	1159	42020	0.998479	0.0275821	1143	1127.03	8	15.9838	0.0330888	-	PASS	0.54798	0	2	0.963744	1141	10	0.139206	-
16-68344329-T-C	rs142496712	missense_variant	ENST00000263997	SLC7A6OS	p.Asn127Ser	c.380A>G	ASJ	394	9968	0.961234	0.0395265	390	378.427	2	7.78672	0.0186915	0.650215				N		0	0	0.855263	390	2	0.0186915	-	16-68310426-T-C	134	3322	0.999398	0.0403371	134	128.595	0	2.70259	0.0785166	-	PASS	0.611111	0	0	0.82716	134	0	0.0785166	-
3-143297460-T-G	rs151096476	synonymous_variant	ENST00000316549	SLC9A9	c.861A>C(p.=)	c.861A>C	AFR	491	24968	0.99976	0.0196652	491	481.344	0	4.8278	0.0128818	0.72693				N		0	0	0.92467	491	0	0.0128818	-	3-143578618-T-G	767	42032	0.998764	0.018248	761	753.004	3	6.99811	0.147032	-	PASS	0.549161	0	0	0.913565	761	3	0.147032	-
9-95840259-C-T	rs61755326	missense_variant	ENST00000375472	SUSD3	p.Arg137Trp	c.409C>T	NFE	1022	129072	0.998963	0.00791806	1022	1013.91	0	4.04613	0.0301819	0.655929				N		0	0	0.701923	1022	0	0.0301819	-	9-93077977-C-T	525	64574	0.999628	0.00813021	521	520.732	2	2.13418	0.864186	-	PASS	0.606183	0	0	0.700269	521	2	0.864186	-
16-19278371-G-C	rs35992990	synonymous_variant	ENST00000355377	SYT17	c.1398G>C(p.=)	c.1398G>C	AFR	473	24718	0.989749	0.0191359	473	463.949	0	4.52563	0.0205063	0.531136				N		0	0	0.875926	473	0	0.0205063	-	16-19267049-G-C	777	40856	0.97082	0.019018	763	762.223	7	7.3885	0.924908	-	PASS	0.490268	0	6	0.950187	757	13	0.0480268	+
2-75276670-G-A	rs148277615	synonymous_variant	ENST00000305249	TACR1	c.1113C>T(p.=)	c.1113C>T	FIN	604	25078	0.998169	0.0240849	604	589.453	0	7.27363	0.0006687	0.705803				N		0	1	0.819539	603	1	0.00938438	-	2-75049543-G-A	237	10478	0.999047	0.0226188	235	231.639	1	2.68033	0.433612	-	PASS	0.568182	0	0	0.893536	235	1	0.433612	-
22-42610871-G-A	rs73887968	synonymous_variant	ENST00000359486	TCF20	c.441C>T(p.=)	c.441C>T	AFR	861	24904	0.997197	0.0345728	847	831.233	7	14.8836	0.0260916	0.747204				N		0	0	0.949552	847	7	0.0260916	-	22-42214865-G-A	1392	41998	0.997956	0.0331444	1368	1345.86	12	23.0685	0.011138	-	PASS	0.552502	0	2	0.968153	1366	14	0.0461027	-
19-374291-G-A	rs140588452	splice_region_variant	ENST00000342640	THEG		c.431+8C>T	AFR	524	24892	0.996717	0.0210509	522	512.969	1	5.51535	0.0367246	0.6288				N		0	0	0.836538	522	1	0.0367246	-	19-374291-G-A	931	42048	0.999145	0.0221414	913	910.386	9	10.3068	0.811253	-	PASS	0.55144	0	0	0.9393	913	9	0.811253	-
16-8890257-A-T	rs143262684	missense_variant	ENST00000333050	TMEM186	p.Ile65Asn	c.194T>A	FIN	421	25120	0.999841	0.0167596	421	413.944	0	3.52789	0.0391832	0.776062				N		0	0	0.812741	421	0	0.0391832	-	16-8796400-A-T	187	10480	0.999237	0.0178435	185	183.663	1	1.66837	0.841203	-	PASS	0.546667	0	0	0.822222	185	1	0.841203	-
8-23003292-G-T	rs35213435	missense_variant	ENST00000312584	TNFRSF10D	p.Pro209Thr	c.625C>A	AFR	976	24940	0.998639	0.0391339	966	937.805	5	19.0974	0.000145579	0.502773				N		0	3	0.903648	963	8	0.00499303	-	8-23145779-G-T	1535	41960	0.997054	0.0365825	1525	1478.85	5	28.077	9.50107e-08	-	PASS	0.35841	0	1	0.957915	1524	6	5.12348e-07	-
1-175096158-G-A	rs59588723	synonymous_variant	ENST00000239462	TNN	c.2982G>A(p.=)	c.2982G>A	AFR	604	24960	0.999439	0.0241987	602	589.384	1	7.30801	0.00943742	0.646173				N		0	0	0.756281	602	1	0.00943742	-	1-175127022-G-A	1054	41996	0.997909	0.0250976	1040	1027.55	7	13.2265	0.0768695	-	PASS	0.563443	0	1	0.923623	1039	8	0.13836	-
8-95942773-G-A	rs77630257	synonymous_variant	ENST00000342697	TP53INP1	c.657C>T(p.=)	c.657C>T	AFR	701	24974	1	0.0280692	695	681.323	3	9.83825	0.016427	0.749665				N		0	0	0.930388	695	3	0.016427	-	8-94930545-G-A	1086	42054	0.999287	0.0258239	1072	1057.96	7	14.0224	0.0460397	-	PASS	0.562224	0	1	0.947834	1071	8	0.114792	-
7-23552609-T-C	rs34328450	synonymous_variant	ENST00000297071	TRA2A	c.429A>G(p.=)	c.429A>G	AFR	595	24962	0.99952	0.0238362	591	580.817	2	7.09128	0.0416357	0.628086				N		0	0	0.914861	591	2	0.0416357	-	7-23512990-T-C	949	42016	0.998384	0.0225866	933	927.565	8	10.7174	0.481608	-	PASS	0.577309	0	3	0.942424	930	11	0.815005	+
2-27505680-C-T	rs142672168	synonymous_variant	ENST00000296098	TRIM54	c.81C>T(p.=)	c.81C>T	AFR	464	24962	0.99952	0.0185883	464	455.375	0	4.31247	0.0176052	0.71785				N		0	0	0.890595	464	0	0.0176052	-	2-27282812-C-T	745	42042	0.999002	0.0177204	735	731.798	5	6.60084	0.619805	-	PASS	0.557717	1	2	0.954545	733	7	0.766739	+
14-92471202-T-C	rs34805848	missense_variant	ENST00000267622	TRIP11	p.Ile1040Val	c.3118A>G	AFR	927	24876	0.996076	0.0372648	911	892.455	8	17.2723	0.0143171	0.65261	Y	AR	Achondrogenesis, type IA, 200600 (3), Autosomal recessive	Y	Benign/Likely_benign	0	1	0.915578	910	9	0.0285141	-	14-92004858-T-C	1461	42058	0.999382	0.0347377	1433	1410.25	14	25.3759	0.0152958	-	PASS	0.572266	0	1	0.93599	1432	15	0.0267259	-
14-92470606-C-T	rs34919898	synonymous_variant	ENST00000267622	TRIP11	c.3714G>A(p.=)	c.3714G>A	AFR	926	24950	0.999039	0.0371142	910	891.632	8	17.1839	0.0141563	0.695085	Y	AR	Achondrogenesis, type IA, 200600 (3), Autosomal recessive	Y	Benign/Likely_benign	0	0	0.913655	910	8	0.0141563	-	14-92004262-C-T	1445	42012	0.998289	0.0343949	1417	1395.3	14	24.8503	0.0190306	-	PASS	0.545036	0	6	0.93408	1411	20	0.325388	-
16-2137857-C-T	rs45457095	splice_region_variant	ENST00000219476	TSC2		c.4990-7C>T	AFR	628	24688	0.988548	0.0254375	624	612.025	2	7.98736	0.0218989	0.709794	Y	AD	Tuberous sclerosis-2, 613254 (3), Autosomal dominant	Y	Benign/Likely_benign	0	0	0.755448	624	2	0.0218989	-	16-2087856-C-T	1133	42052	0.99924	0.0269428	1115	1102.47	9	15.2631	0.0992679	-	PASS	0.594156	0	0	0.907242	1115	9	0.0992679	-
20-51870376-G-A	rs116499498	missense_variant	ENST00000371497	TSHZ2	p.Ala127Thr	c.379G>A	AFR	614	24964	0.9996	0.0245954	612	598.898	1	7.55079	0.00601015	0.691131				N		0	1	0.93578	611	2	0.0306227	-	20-53253837-G-A	1028	42024	0.998574	0.0244622	1002	1002.85	13	12.5736	0.828504	+	PASS	0.570605	0	3	0.962536	999	16	0.278681	+
20-51873021-G-A	rs115470052	synonymous_variant	ENST00000371497	TSHZ2	c.3024G>A(p.=)	c.3024G>A	AFR	611	24962	0.99952	0.0244772	609	596.044	1	7.47779	0.00581823	0.649469				N		0	1	0.925532	608	2	0.0298344	-	20-53256482-G-A	1017	42006	0.998147	0.0242108	991	992.378	13	12.3112	0.714809	+	PASS	0.579864	0	2	0.961203	989	15	0.423306	+
2-32983399-C-T	rs34188947	missense_variant	ENST00000317907	TTC27	p.Thr498Met	c.1493C>T	AFR	706	24960	0.999439	0.0282853	698	686.031	4	9.9847	0.040734	0.704244				N		0	0	0.925729	698	4	0.040734	-	2-32758332-C-T	1128	41980	0.997529	0.0268699	1098	1097.69	15	15.1546	0.947419	-	PASS	0.550862	0	4	0.949006	1094	19	0.263487	+
2-179482678-C-T	rs114145817	synonymous_variant	ENST00000589042	TTN	c.47400G>A(p.=)	c.47400G>A	AFR	865	24174	0.967967	0.0357822	849	834.048	8	15.4758	0.04037	0.738347	Y	AR,AD	Cardiomyopathy, dilated, 1G, 604145 (3), Cardiomyopathy, familial hypertrophic, 9, 613765 (3), Autosomal dominant, Muscular dystrophy, limb-girdle, type 2J, 608807 (3), Autosomal recessive, Myopathy, proximal, with early respiratory muscle involvement, 603689 (3), Salih myopathy, 611705 (3), Autosomal recessive, Tibial muscular dystrophy, tardive, 600334 (3), Autosomal dominant	Y	Benign/Likely_benign	0	0	0.903191	849	8	0.04037	-	2-178617951-C-T	1496	41986	0.997671	0.0356309	1452	1442.7	22	26.6519	0.393136	-	PASS	0.572983	0	3	0.933762	1449	25	0.802157	-
1-45480232-T-A	rs36033115	missense_variant	ENST00000246337	UROD	p.Leu253Gln	c.758T>A	FIN	596	25118	0.999761	0.023728	592	581.858	2	7.07095	0.0413866	0.763158	Y	AR,AD	Porphyria cutanea tarda, 176100 (3), Autosomal recessive, Autosomal dominant, Porphyria, hepatoerythropoietic, 176100 (3), Autosomal recessive, Autosomal dominant	Y	Likely_benign	0	0	0.362301	592	2	0.0413866	-	1-45014560-T-A	273	10466	0.997902	0.0260845	267	265.879	3	3.56053	0.890707	-	PASS	0.570845	0	1	0.365753	267	3	0.890707	-
11-17517232-T-C	rs78509055	splice_region_variant	ENST00000005226	USH1C		c.2547-8A>G	AFR	609	24952	0.999119	0.0244069	607	594.136	1	7.43189	0.00571618	0.726998	Y	AR	Deafness, autosomal recessive 18A, 602092 (3), Autosomal recessive, Usher syndrome, type 1C, 276904 (3), Autosomal recessive	Y	Benign	0	0	0.915535	607	1	0.00571618	-	11-17495685-T-C	957	42028	0.998669	0.0227705	937	935.209	10	10.8957	0.938531	-	PASS	0.581818	0	3	0.946465	934	13	0.486783	+
5-82833523-A-G	rs201926758	synonymous_variant	ENST00000265077	VCAN	c.4701A>G(p.=)	c.4701A>G	FIN	579	25094	0.998806	0.0230732	577	565.641	1	6.6797	0.01215	0.652449	Y	AD	Wagner syndrome 1, 143200 (3), Autosomal dominant	N		0	0	0.911532	577	1	0.01215	-	5-83537704-A-G	273	10478	0.999047	0.0260546	267	265.887	3	3.55645	0.890635	-	PASS	0.512635	0	0	0.963899	267	3	0.890635	-
7-158705770-G-A	rs143753088	missense_variant	ENST00000407559	WDR60	p.Ser562Asn	c.1685G>A	AFR	425	24118	0.965724	0.0176217	425	417.511	0	3.74461	0.0453503	0.54102	Y	AR	Short-rib thoracic dysplasia 8 with or without polydactyly, 615503 (3), Autosomal recessive	Y	Benign	0	0	0.948661	425	0	0.0453503	-	7-158913079-G-A	740	42052	0.99924	0.0175973	736	726.978	2	6.51099	0.0567734	-	PASS	0.565046	0	1	0.967148	735	3	0.19361	-
13-46542156-C-T	rs77549742	synonymous_variant	ENST00000282007	ZC3H13	c.3804G>A(p.=)	c.3804G>A	AFR	442	24358	0.975334	0.018146	442	433.979	0	4.01026	0.0277759	0.624498				N		0	0	0.913223	442	0	0.0277759	-	13-45968021-C-T	702	41978	0.997481	0.016723	688	690.26	7	5.86979	0.462227	+	PASS	0.557534	0	2	0.946355	686	9	0.169726	+
16-87451279-G-A	rs145026219	synonymous_variant	ENST00000268616	ZCCHC14	c.759C>T(p.=)	c.759C>T	EAS	378	19702	0.987371	0.0191859	378	370.748	0	3.62613	0.0412545	0.655527				N		0	0	0.971722	378	0	0.0412545	-	16-87417673-G-A	52	3134	1	0.0165922	52	51.1372	0	0.431398	0.674807	-	PASS	0.651515	0	1	0.787879	51	1	0.21519	+
2-207171312-G-A	rs116303450	missense_variant	ENST00000374423	ZDBF2	p.Arg687His	c.2060G>A	AFR	639	24180	0.968207	0.0264268	633	622.113	3	8.44336	0.0410355	0.68169				N		0	0	0.892807	633	3	0.0410355	-	2-206306588-G-A	1083	42040	0.998954	0.0257612	1057	1055.1	13	13.9497	0.945555	-	PASS	0.560252	0	0	0.95054	1057	13	0.945555	-
1-52703515-G-C	rs58871384	synonymous_variant	ENST00000287727	ZFYVE9	c.426G>C(p.=)	c.426G>C	AFR	424	24964	0.9996	0.0169845	424	416.799	0	3.60071	0.0409896	0.70614				N		0	0	0.931868	424	0	0.0409896	-	1-52237843-G-C	722	42056	0.999335	0.0171676	716	709.605	3	6.1975	0.260377	-	PASS	0.540214	0	0	0.962366	716	3	0.260377	-
12-133501995-C-T	rs75098446	synonymous_variant	ENST00000392321	ZNF605	c.1983G>A(p.=)	c.1983G>A	AFR	554	24884	0.996396	0.0222633	552	541.666	1	6.16693	0.0168708	0.655987				N		0	0	0.932432	552	1	0.0168708	-	12-132925409-C-T	923	42028	0.998669	0.0219615	905	902.729	9	10.1353	0.809431	-	PASS	0.554477	0	1	0.977322	904	10	0.936131	-

## Sheet: Supplementary Table 2
A
	HetExc	All
Segmental Duplication	56	2676
Ref	348	40801
fold_enrichemnt:	2.45354
p-value:	2.04464e-08
B
	HetExc	All
Tandem Repeat	11	1182
Ref	348	40801
fold_enrichemnt:	1.09111
p-value:	0.747291

## Sheet: Supplementary Table 3
	VCNAB < 50%	All
Ref	1181	40801
Ref HetExc	49	348
fold_enrichemnt:	4.86449
p-value:	1.91941e-17

## Sheet: Supplementary Table 4
A
	NFE	all populations
HetExc	2	161
HetExc-	11499	39430
fold_enrichemnt:	0.0425962
p-value:	1.53855e-15
B
	AMR	all populations
HetExc	1	161
HetExc-	2692	39430
fold_enrichemnt:	0.0909758
p-value:	0.000534987
C
	SAS	all populations
HetExc	0	161
HetExc-	5061	39430
fold_enrichemnt:	0
p-value:	5.69291e-09
D
	FIN	all populations
HetExc	7	161
HetExc-	5914	39430
fold_enrichemnt:	0.28988
p-value:	0.000195916
E
	AFR	all populations
HetExc	128	161
HetExc-	18957	39430
fold_enrichemnt:	1.65364
p-value:	3.01325e-05
F
	EAS	all populations
HetExc	18	161
HetExc-	3621	39430
fold_enrichemnt:	1.21743
p-value:	0.417293
G
	ASJ	all populations
HetExc	5	161
HetExc-	2621	39430
fold_enrichemnt:	0.467201
p-value:	0.104719

## Sheet: Supplementary Table 5
A
	Missense	All
HetExc	84	161
HetExc-	18808	39430
fold_enrichemnt:	0.914245
p-value:	0.494621
B
	Synonymous	All
HetExc	63	161
HetExc-	16954	39430
fold_enrichemnt:	1.09883
p-value:	0.559662
C
	Other	All
HetExc	14	161
HetExc-	3668	39430
fold_enrichemnt:	1.06979
p-value:	1

## Sheet: Supplementary Table 6
A
	AD	All
HetExc	8	149
HetExc-	617	11842
fold_enrichemnt:	1.03049
p-value:	0.853121
B
	AR or AR,AD	All
HetExc	29	149
HetExc-	1418	11842
fold_enrichemnt:	1.6254
p-value:	0.0206156

## Sheet: Supplementary Table 7
Variant ID	African (AFR) populations	African American (AFR-AMR) populations	AFR Allele Count (AC)	AFR Allele Number (AN)	AFR Allele Frequency (AF)	AFR-AMR AC	AFR-AMR AN	AFR-AMR AF	AFR/AFR-AMR fold enrichement	AFR/AFR-AMR p-value	AFR individual IDs (Het)	AFR individual IDs (Hom)	AFR-AMR individual IDs (Het)	AFR-AMR individual IDs (Hom)
11-5248232-T-A	Gambian in Western Divisions in the Gambia (GWD), Mende in Sierra Leone (MSL), Yoruba in Ibadan, Nigeria (YRI), Luhya in Webuye, Kenya (LWK), Esan in Nigeria (ESN)	Americans of African Ancestry in SW USA (ASW), African Caribbeans in Barbados (ACB)	121	1008	0.12004	11	314	0.0350318	3.42659	1.49107e-05	HG02594, HG02613, HG02620, HG02642, HG02666, HG02679, HG02715, HG02722, HG02759, HG02763, HG02798, HG02799, HG02810, HG02816, HG02817, HG02836, HG02839, HG02840, HG02852, HG02870, HG02885, HG02895, HG02896, HG02923, HG02938, HG02974, HG02983, HG03046, HG03057, HG03061, HG03069, HG03078, HG03088, HG03096, HG03097, HG03099, HG03112, HG03115, HG03117, HG03118, HG03120, HG03123, HG03130, HG03133, HG0…		HG01889, HG01896, HG02108, HG02111, HG02332, HG02502, HG02511, HG02536, HG02546, NA19909, NA19922
20-40040825-C-G	Gambian in Western Divisions in the Gambia (GWD), Mende in Sierra Leone (MSL), Yoruba in Ibadan, Nigeria (YRI), Luhya in Webuye, Kenya (LWK), Esan in Nigeria (ESN)	Americans of African Ancestry in SW USA (ASW), African Caribbeans in Barbados (ACB)	67	1008	0.0664683	4	314	0.0127389	5.21776	0.000118926	HG02568, HG02573, HG02589, HG02610, HG02614, HG02624, HG02634, HG02642, HG02666, HG02667, HG02771, HG02808, HG02817, HG02837, HG02851, HG02882, HG02885, HG02887, HG02890, HG03024, HG03025, HG03052, HG03063, HG03073, HG03085, HG03109, HG03189, HG03224, HG03259, HG03265, HG03294, HG03295, HG03369, HG03378, HG03391, HG03452, HG03473, HG03520, HG03539, HG03559, HG03567, NA18507, NA18516, NA18522, NA1…	HG03449	HG02010, HG02281, HG02554, NA20296
